# Supplementary material for: Repeatable Photoactive Stent-Based Catheter to Enhance Therapeutic Efficacy for Esophageal Carcinoma
Source: Biomater Res. 2025 Oct 30;29:0274. doi: 10.34133/bmr.0274 (PMC12697060; doi:10.34133/bmr.0274)
Supplement: Supplementary 1 — Figs. S1 to S11 Tables S1 to S3 [file bmr.0274.f1.zip]

Archive with 2 entries (2 files):
- [BMR] Supporting Information.docx
- ~$MR] Supporting Information.docx
